# Supplementary material for: Formation of Lutein, β-Carotene and Astaxanthin in a Coelastrella sp. Isolate
Source: Molecules. 2022 Oct 17;27(20):6950. doi: 10.3390/molecules27206950 (PMC9608941; doi:10.3390/molecules27206950)
Supplement: Supplementary file 1 [file molecules-27-06950-s001.zip]

Archive with 2 entries (2 files):
- molecules-1941716-Figure S3.jpg
- molecules-1941716-Figures S1 and S2.pdf
